# Supplementary material for: Applications of Medical Mediation: A Systematic Review of Its Role in Healthcare Dispute Resolution and Bioethical Decision-Making
Source: Healthcare (Basel). 2025 Dec 10;13(24):3235. doi: 10.3390/healthcare13243235 (PMC12732525; doi:10.3390/healthcare13243235)
Supplement: Supplementary file 1 [file healthcare-13-03235-s001.zip]

Archive with 4 entries (4 files):
- TableS2_R1.pdf
- __MACOSX/._TableS2_R1.pdf
- PRISMA_checklist_S1_R1.pdf
- __MACOSX/._PRISMA_checklist_S1_R1.pdf
